# Supplementary material for: Is the Cyanobacterial Bloom Composition Shifting Due to Climate Forcing or Nutrient Changes? Example of a Shallow Eutrophic Reservoir
Source: Toxins (Basel). 2021 May 13;13(5):351. doi: 10.3390/toxins13050351 (PMC8153585; doi:10.3390/toxins13050351)
Supplement: Supplementary file 1 [file toxins-13-00351-s001.zip]

Archive with 1 entries (1 files):
- toxins-1183728-supplementary header changed.pdf
